# Supplementary material for: SDC1 and ITGA2 as novel prognostic biomarkers for PDAC related to IPMN
Source: Sci Rep. 2023 Oct 31;13:18727. doi: 10.1038/s41598-023-44646-x (PMC10618477; doi:10.1038/s41598-023-44646-x)
Supplement: Supplementary file 2 — Supplementary Information 2. [file 41598_2023_44646_MOESM2_ESM.xlsx]

## Sheet: Fig 8G_SDC1
	0 day		7 day		14 day		21 days		28 day		35 day
Animal counts	Length (mm)	Width (mm)	Length (mm)	Width (mm)	Length (mm)	Width (mm)	Length (mm)	Width (mm)	Length (mm)	Width (mm)	Length (mm)	Width (mm)
1	0	0	2.32	2.27	4.61	4.25	7.4	6.25	9.21	8.34	11.96	10.67
2	0	0	2.25	2.1	3.16	2.73	6.91	5.75	7.38	5.93	8.79	7.19
3	0	0	2.29	1.64	4.36	4.04	7.68	6.57	8.54	8.04	10.92	9.83
4	0	0	2.16	2.11	3.54	3.35	6.88	5.89	8.65	7.12	9.01	7.88
5	0	0	2.21	1.59	3.28	2.71	6.17	5.83	8.77	6.87	9.52	8.59
6	0	0	2.27	1.66	3.88	2.75	7.85	7.12	9.97	8.32	11.64	10.52
7	0	0	2.39	2.22	3.75	2.69	7.26	7.14	9.28	8.18	10.79	10.61
8	0	0	2.31	1.94	4.49	4.45	7.71	7.31	8.96	8.33	10.49	8.92
9	0	0	2.14	2.12	3.35	3.81	6.78	6.04	8.31	8.02	9.69	9.48
10	0	0	2.27	1.84	4.35	3.65	7.24	6.93	9.49	8.49	11.19	9.57
11	0	0	2.22	2.07	4.23	3.13	6.56	5.16	8.12	5.42	8.71	6.69
12	0	0	2.17	1.71	3.4	3.03	6.58	5.56	7.93	5.95	9.24	7.72

## Sheet: Fig 8G_ITGA2
	0 day		7 day		14 day		21 days		28 day		35 day
Animal counts	Length (mm)	Width (mm)	Length (mm)	Width (mm)	Length (mm)	Width (mm)	Length (mm)	Width (mm)	Length (mm)	Width (mm)	Length (mm)	Width (mm)
1	0	0	2.77	1.87	4.09	3.04	6.81	5.43	8.05	6.18	8.47	6.63
2	0	0	3.01	2.18	4.24	3.5	7.15	6.72	9.86	7.89	11.91	10.89
3	0	0	3.28	3.15	4.72	3.82	7.8	6.53	10.04	8.16	10.82	10.47
4	0	0	3.03	2.24	4.6	4.52	7.97	7.12	10.14	7.95	10.97	10.22
5	0	0	2.59	2.2	3.89	3.19	7.21	5.09	8.32	5.94	9.32	8.37
6	0	0	2.01	1.68	3.27	3.02	7.18	4.96	8.18	5.65	8.02	7.34
7	0	0	3.06	2.22	3.77	3.03	7.01	5.25	8.32	5.63	10.86	8.26
8	0	0	2.44	1.87	3.07	2.67	6.86	4.78	7.96	6.18	9.82	8.34
9	0	0	3.27	1.96	4.48	4.03	7.73	6.93	9.84	8.32	10.91	9.51
10	0	0	3.02	2.28	4.5	4.16	7.77	6.39	10.13	8.03	10.87	9.43
11	0	0	3.16	1.62	4.47	3.62	7.94	5.93	9.85	8.52	10.66	9.65
12	0	0	2.65	2.14	4.03	2.52	6.67	4.79	8.14	5.58	9.48	7.79

## Sheet: Fig 8H_BxPC3
si NC group	0 day		7 day		14 day		21 days		28 day		35 day
Animal Numbers	Length (mm)	Width (mm)	Length (mm)	Width (mm)	Length (mm)	Width (mm)	Length (mm)	Width (mm)	Length (mm)	Width (mm)	Length (mm)	Width (mm)
1	0	0	3.35	2.44	5.08	4.05	8.67	6.72	10.42	8.06	12.57	10.64
2	0	0	3.02	2.34	5.24	3.62	7.45	6.74	10.16	8.65	11.83	10.01
3	0	0	3.71	2.93	5.21	3.72	8.22	6.14	11.89	8.7	12.41	10.53
4	0	0	3.38	3.19	5.52	4.09	7.79	5.46	10.25	8.75	11.48	11.02
5	0	0	3.32	2.82	5.12	3.74	8.23	6.76	10.18	9.39	12.72	10.78
6	0	0	3.18	2.98	5.06	4.26	7.74	6.11	9.55	8.66	11.2	10.25
si SDC1+ITGA2 group	0 day		7 day		14 day		21 days		28 day		35 day
Animal Numbers	Length (mm)	Width (mm)	Length (mm)	Width (mm)	Length (mm)	Width (mm)	Length (mm)	Width (mm)	Length (mm)	Width (mm)	Length (mm)	Width (mm)
1	0	0	2.42	2.11	4.06	2.73	6.12	4.44	7.29	6.09	8.93	7.13
2	0	0	2.28	2.03	3.64	2.31	5.95	4.06	6.78	6.24	6.99	6.57
3	0	0	2.31	1.46	3.32	2.08	5.5	4.12	7.71	6.48	8.58	7.94
4	0	0	2.47	2.17	2.96	2.59	5.02	3.36	7.59	6.81	8.97	7.99
5	0	0	2.96	1.72	3.69	2.76	5.37	4.06	7.76	6.5	9.65	7.83
6	0	0	2.56	1.26	4.06	2.47	5.08	3.97	6.62	6.04	7.59	6.7

## Sheet: Fig 8H_MIA-PaCa2
si NC group	0 day		7 day		14 day		21 days		28 day		35 day
Animal Numbers	Length (mm)	Width (mm)	Length (mm)	Width (mm)	Length (mm)	Width (mm)	Length (mm)	Width (mm)	Length (mm)	Width (mm)	Length (mm)	Width (mm)
1	0	0	2.54	1.92	4.75	3.05	7.03	5.45	9.85	7.46	11.7	9.94
2	0	0	3.1	2.66	5.41	4.11	6.57	5.88	8.77	8.01	10.69	8.9
3	0	0	2.37	2.28	4.98	4.01	7.41	6.18	9.61	8.68	11.13	10.26
4	0	0	2.92	2.43	5.02	4.03	6.95	5.52	10.07	7.99	11.85	10.58
5	0	0	2.19	2.12	4.82	3.78	7.42	6.49	9.43	7.72	10.48	9.68
6	0	0	2.54	1.85	5.07	3.58	6.97	6.15	8.61	7.43	10.83	9.59
si SDC1+ITGA2 group	0 day		7 day		14 day		21 days		28 day		35 day
Animal Numbers	Length (mm)	Width (mm)	Length (mm)	Width (mm)	Length (mm)	Width (mm)	Length (mm)	Width (mm)	Length (mm)	Width (mm)	Length (mm)	Width (mm)
1	0	0	2.1	1.43	3.83	2.82	5.52	3.89	7.12	5.13	9.12	7.65
2	0	0	2.13	1.08	3.52	2.58	4.7	4.24	7.59	6.07	8.49	7.28
3	0	0	1.75	1.27	3.64	2.18	4.57	3.32	7.16	5.37	8.68	6.63
4	0	0	1.61	1.39	3.76	2.94	4.47	4.55	8.36	6.59	9.52	7.79
5	0	0	1.96	1.14	3.34	2.77	4.52	3.52	7.29	5.27	8.96	7.93
6	0	0	1.79	1.32	3.22	2.13	4.99	4.58	7.45	4.66	9.14	7.68
